# Supplementary material for: Heterogeneous entity representation for medicinal synergy prediction
Source: Bioinformatics. 2025 Jan 15;41(1):btae750. doi: 10.1093/bioinformatics/btae750 (PMC11745903; doi:10.1093/bioinformatics/btae750)
Supplement: btae750_Supplementary_Data [file btae750_supplementary_data.zip]

Archive with 1 entries (1 files):
- c6dce_supplement.pdf
